# Supplementary material for: PBMDA: A novel and effective path-based computational model for miRNA-disease association prediction
Source: PLoS Comput Biol. 2017 Mar 24;13(3):e1005455. doi: 10.1371/journal.pcbi.1005455 (PMC5384769; doi:10.1371/journal.pcbi.1005455)
Supplement: S6 Table — We here publicly released the top-100 potential miRNA-disease associations predicted by PBMDA. (XLSX) [file pcbi.1005455.s006.xlsx]

## Sheet: Supplementary Table 4
Rank	Disease	miRNA
1	Carcinoma, Hepatocellular	hsa-mir-143
2	Stomach Neoplasms	hsa-mir-92a
3	Prostatic Neoplasms	hsa-mir-155
4	Lung Neoplasms	hsa-mir-16
5	Melanoma	hsa-mir-92a
6	Carcinoma, Hepatocellular	hsa-mir-34b
7	Carcinoma, Hepatocellular	hsa-mir-9
8	Breast Neoplasms	hsa-mir-142
9	Stomach Neoplasms	hsa-mir-19b
10	Stomach Neoplasms	hsa-let-7b
11	Stomach Neoplasms	hsa-mir-210
12	Heart Failure	hsa-mir-20a
13	Ovarian Neoplasms	hsa-mir-143
14	Heart Failure	hsa-mir-34a
15	Stomach Neoplasms	hsa-let-7c
16	Heart Failure	hsa-mir-146a
17	Stomach Neoplasms	hsa-mir-29b
18	Carcinoma, Renal Cell	hsa-mir-17
19	Stomach Neoplasms	hsa-let-7d
20	Prostatic Neoplasms	hsa-mir-18a
21	Breast Neoplasms	hsa-mir-106a
22	Carcinoma, Non-Small-Cell Lung	hsa-mir-20a
23	Carcinoma, Squamous Cell	hsa-mir-17
24	Colorectal Neoplasms	hsa-mir-223
25	Heart Failure	hsa-mir-125b
26	Breast Neoplasms	hsa-mir-150
27	Melanoma	hsa-mir-223
28	Melanoma	hsa-mir-10b
29	Stomach Neoplasms	hsa-mir-30a
30	Leukemia, Myeloid, Acute	hsa-mir-21
31	Stomach Neoplasms	hsa-mir-205
32	Stomach Neoplasms	hsa-let-7e
33	Colorectal Neoplasms	hsa-let-7d
34	Carcinoma, Renal Cell	hsa-mir-20a
35	Stomach Neoplasms	hsa-mir-15a
36	Colorectal Neoplasms	hsa-mir-29b
37	Carcinoma, Renal Cell	hsa-mir-125b
38	Melanoma	hsa-mir-27a
39	Neoplasms	hsa-mir-1
40	Lung Neoplasms	hsa-mir-15a
41	Melanoma	hsa-mir-181b
42	Ovarian Neoplasms	hsa-mir-222
43	Stomach Neoplasms	hsa-mir-203
44	Heart Failure	hsa-mir-221
45	Colorectal Neoplasms	hsa-mir-205
46	Colorectal Neoplasms	hsa-mir-15a
47	Ovarian Neoplasms	hsa-mir-210
48	Glioblastoma	hsa-mir-126
49	Melanoma	hsa-mir-133b
50	Neoplasms	hsa-mir-146b
51	Prostatic Neoplasms	hsa-mir-19a
52	Carcinoma, Hepatocellular	hsa-mir-133a
53	Colorectal Neoplasms	hsa-mir-101
54	Pancreatic Neoplasms	hsa-mir-19a
55	Melanoma	hsa-mir-101
56	Neoplasms	hsa-mir-223
57	Colorectal Neoplasms	hsa-mir-100
58	Ovarian Neoplasms	hsa-mir-181a
59	Prostatic Neoplasms	hsa-mir-19b
60	Lung Neoplasms	hsa-mir-195
61	Colorectal Neoplasms	hsa-mir-29c
62	Pancreatic Neoplasms	hsa-mir-19b
63	Carcinoma, Renal Cell	hsa-mir-221
64	Breast Neoplasms	hsa-mir-99a
65	Melanoma	hsa-mir-29c
66	Lung Neoplasms	hsa-mir-106b
67	Melanoma	hsa-mir-100
68	Pancreatic Neoplasms	hsa-mir-1
69	Prostatic Neoplasms	hsa-mir-210
70	Heart Failure	hsa-mir-143
71	Carcinoma, Non-Small-Cell Lung	hsa-mir-92a
72	Colorectal Neoplasms	hsa-mir-214
73	Urinary Bladder Neoplasms	hsa-mir-16
74	Colorectal Neoplasms	hsa-let-7f
75	Carcinoma, Hepatocellular	hsa-mir-135b
76	Colorectal Neoplasms	hsa-mir-106b
77	Colorectal Neoplasms	hsa-let-7g
78	Carcinoma, Non-Small-Cell Lung	hsa-mir-18a
79	Ovarian Neoplasms	hsa-mir-181b
80	Carcinoma, Hepatocellular	hsa-mir-429
81	Lung Neoplasms	hsa-mir-141
82	Carcinoma, Renal Cell	hsa-mir-18a
83	Carcinoma, Hepatocellular	hsa-mir-27b
84	Stomach Neoplasms	hsa-let-7i
85	Urinary Bladder Neoplasms	hsa-let-7a
86	Ovarian Neoplasms	hsa-mir-205
87	Prostatic Neoplasms	hsa-mir-10b
88	Heart Failure	hsa-mir-200b
89	Pancreatic Neoplasms	hsa-mir-29a
90	Pancreatic Neoplasms	hsa-mir-181a
91	Neoplasms	hsa-mir-183
92	Ovarian Neoplasms	hsa-mir-15a
93	Carcinoma, Squamous Cell	hsa-mir-221
94	Prostatic Neoplasms	hsa-mir-181a
95	Prostatic Neoplasms	hsa-mir-9
96	Colorectal Neoplasms	hsa-mir-24
97	Neoplasms	hsa-mir-142
98	Neoplasms	hsa-mir-148a
99	Breast Neoplasms	hsa-mir-138
100	Ovarian Neoplasms	hsa-mir-142
